# Supplementary material for: End‐of‐life quality metrics among medicare decedents at minority‐serving cancer centers: A retrospective study
Source: Cancer Med. 2020 Jan 11;9(5):1911–21. doi: 10.1002/cam4.2752 (PMC7050066; doi:10.1002/cam4.2752)
Supplement: Supplementary file 2 [file CAM4-9-1911-s002.xlsx]

## Sheet: Cancer Centers
Atlas Cancer EOL Hospitals 2016
Cancer Centers
Hospital Number	Hospital Type	Hospital Name	City	State	USA Region	Hospital Bed Count	HRR	HRR Name	White N Cancer Pts at the Hospital	NonWhite N Cancer Pts at the Hospital	MinorityServing	% Chemo last 14 days	lcl_p14dchem	ucl_p14dchem	White % Chemo last 14 days	lcl_p14dchem_W	ucl_p14dchem_W	NonWhite % Chemo last 14 days	lcl_p14dchem_NW	ucl_p14dchem_NW	% Rx Chemo last 14 days	lcl_pRxChemo	ucl_pRxChemo	White % Rx Chemo last 14 days	lcl_pRxChemo_W	ucl_pRxChemo_W	NonWhite % Rx Chemo last 14 days	lcl_pRxChemo_NW	ucl_pRxChemo_NW	% Any Chemo last 14 days (Px or Rx)	lcl_pAnyChemo	ucl_pAnyChemo	White % Any Chemo last 14 days (Px or Rx)	lcl_pAnyChemo_W	ucl_pAnyChemo_W	NonWhite % Any Chemo last 14 days (Px or Rx)	lcl_pAnyChemo_NW	ucl_pAnyChemo_NW	% 1+ ER visits last 30 days	lcl_pERVisits	ucl_pERVisits	White % 1+ ER visits last 30 days	lcl_pERVisits_W	ucl_pERVisits_W	NonWhite % 1+ ER visits last 30 days	lcl_pERVisits_NW	ucl_pERVisits_NW	% Died in hospital	lcl_pdiedH
010033	NCCN	UNIVERSITY OF ALABAMA HOSPITAL	BIRMINGHAM	AL	South	1157	1	AL- BIRMINGHAM	167	41	Medium	Event Pop<11	Event Pop<11	Event Pop<11	Event Pop<11	Event Pop<11	Event Pop<11	Event Pop<11	Event Pop<11	Event Pop<11	Missing	Missing	Missing	Missing	Missing	Missing	Missing	Missing	Missing	Event Pop<11	Event Pop<11	Event Pop<11	Event Pop<11	Event Pop<11	Event Pop<11	Event Pop<11	Event Pop<11	Event Pop<11	5.85	3.4	10.09	Event Pop<11	Event Pop<11	Event Pop<11	Event Pop<11	Event Pop<11	Event Pop<11	29.06	22.77
030064	NCI not NCCN	BANNER-UNIVERSITY MEDICAL CENTER TUCSON CAMPUS	TUCSON	AZ	West	487	15	AZ- TUCSON	79	13	Low	Event Pop<11	Event Pop<11	Event Pop<11	Event Pop<11	Event Pop<11	Event Pop<11	Missing	Missing	Missing	Missing	Missing	Missing	Missing	Missing	Missing	Missing	Missing	Missing	Event Pop<11	Event Pop<11	Event Pop<11	Event Pop<11	Event Pop<11	Event Pop<11	Missing	Missing	Missing	Event Pop<11	Event Pop<11	Event Pop<11	Event Pop<11	Event Pop<11	Event Pop<11	Event Pop<11	Event Pop<11	Event Pop<11	20.79	13.26
030103	NCCN	MAYO CLINIC HOSPITAL	PHOENIX	AZ	West	268	12	AZ- PHOENIX	169	23	Low	Event Pop<11	Event Pop<11	Event Pop<11	Event Pop<11	Event Pop<11	Event Pop<11	Event Pop<11	Event Pop<11	Event Pop<11	Event Pop<11	Event Pop<11	Event Pop<11	Missing	Missing	Missing	Event Pop<11	Event Pop<11	Event Pop<11	Event Pop<11	Event Pop<11	Event Pop<11	Event Pop<11	Event Pop<11	Event Pop<11	Event Pop<11	Event Pop<11	Event Pop<11	7.89	4.75	13.11	8.77	5.28	14.58	Missing	Missing	Missing	10.87	7.08
050025	NCCN	UC SAN DIEGO HEALTH HILLCREST - HILLCREST MED CTR	SAN DIEGO	CA	West	600	80	CA- SAN DIEGO	116	41	Medium	Event Pop<11	Event Pop<11	Event Pop<11	Event Pop<11	Event Pop<11	Event Pop<11	Event Pop<11	Event Pop<11	Event Pop<11	Event Pop<11	Event Pop<11	Event Pop<11	Event Pop<11	Event Pop<11	Event Pop<11	Event Pop<11	Event Pop<11	Event Pop<11	Event Pop<11	Event Pop<11	Event Pop<11	Event Pop<11	Event Pop<11	Event Pop<11	Event Pop<11	Event Pop<11	Event Pop<11	11.49	7.23	18.26	13.73	8.4	22.45	Event Pop<11	Event Pop<11	Event Pop<11	24.7	18.03
050146	NCCN	CITY OF HOPE HELFORD CLINICAL RESEARCH HOSPITAL	DUARTE	CA	West	212	56	CA- LOS ANGELES	59	49	High	Event Pop<11	Event Pop<11	Event Pop<11	Event Pop<11	Event Pop<11	Event Pop<11	Event Pop<11	Event Pop<11	Event Pop<11	Missing	Missing	Missing	Missing	Missing	Missing	Missing	Missing	Missing	Event Pop<11	Event Pop<11	Event Pop<11	Event Pop<11	Event Pop<11	Event Pop<11	Event Pop<11	Event Pop<11	Event Pop<11	Event Pop<11	Event Pop<11	Event Pop<11	Missing	Missing	Missing	Event Pop<11	Event Pop<11	Event Pop<11	31.82	23.13
050262	NCI not NCCN	RONALD REAGAN U C L A MEDICAL CENTER	LOS ANGELES	CA	West	466	56	CA- LOS ANGELES	52	27	High	Event Pop<11	Event Pop<11	Event Pop<11	Event Pop<11	Event Pop<11	Event Pop<11	Event Pop<11	Event Pop<11	Event Pop<11	Missing	Missing	Missing	Missing	Missing	Missing	Missing	Missing	Missing	Event Pop<11	Event Pop<11	Event Pop<11	Event Pop<11	Event Pop<11	Event Pop<11	Event Pop<11	Event Pop<11	Event Pop<11	Event Pop<11	Event Pop<11	Event Pop<11	Event Pop<11	Event Pop<11	Event Pop<11	Event Pop<11	Event Pop<11	Event Pop<11	35.47	24.48
050348	NCI not NCCN	UNIVERSITY OF CALIFORNIA IRVINE MED CENTER	ORANGE	CA	West	415	23	CA- ORANGE CO.	43	35	High	Event Pop<11	Event Pop<11	Event Pop<11	Event Pop<11	Event Pop<11	Event Pop<11	Missing	Missing	Missing	Missing	Missing	Missing	Missing	Missing	Missing	Missing	Missing	Missing	Event Pop<11	Event Pop<11	Event Pop<11	Event Pop<11	Event Pop<11	Event Pop<11	Missing	Missing	Missing	Event Pop<11	Event Pop<11	Event Pop<11	Event Pop<11	Event Pop<11	Event Pop<11	Event Pop<11	Event Pop<11	Event Pop<11	22.06	13.51
050441	NCCN	STANFORD HEALTH CARE	STANFORD	CA	West	613	85	CA- SAN MATEO CO.	131	64	High	Event Pop<11	Event Pop<11	Event Pop<11	Event Pop<11	Event Pop<11	Event Pop<11	Event Pop<11	Event Pop<11	Event Pop<11	Event Pop<11	Event Pop<11	Event Pop<11	Event Pop<11	Event Pop<11	Event Pop<11	Missing	Missing	Missing	Event Pop<11	Event Pop<11	Event Pop<11	Event Pop<11	Event Pop<11	Event Pop<11	Event Pop<11	Event Pop<11	Event Pop<11	11.88	7.88	17.91	9.87	5.72	17.03	Event Pop<11	Event Pop<11	Event Pop<11	30.21	23.43
050454	NCCN	UCSF MEDICAL CENTER	SAN FRANCISCO	CA	West	656	81	CA- SAN FRANCISCO	101	55	High	Event Pop<11	Event Pop<11	Event Pop<11	Event Pop<11	Event Pop<11	Event Pop<11	Event Pop<11	Event Pop<11	Event Pop<11	Event Pop<11	Event Pop<11	Event Pop<11	Missing	Missing	Missing	Event Pop<11	Event Pop<11	Event Pop<11	Event Pop<11	Event Pop<11	Event Pop<11	Event Pop<11	Event Pop<11	Event Pop<11	Event Pop<11	Event Pop<11	Event Pop<11	12.16	7.75	19.08	11.74	6.66	20.7	Event Pop<11	Event Pop<11	Event Pop<11	28.74	21.45
050599	NCI not NCCN	UNIVERSITY OF CALIFORNIA DAVIS MEDICAL CENTER	SACRAMENTO	CA	West	631	77	CA- SACRAMENTO	93	22	Medium	Event Pop<11	Event Pop<11	Event Pop<11	Event Pop<11	Event Pop<11	Event Pop<11	Missing	Missing	Missing	Missing	Missing	Missing	Missing	Missing	Missing	Missing	Missing	Missing	Event Pop<11	Event Pop<11	Event Pop<11	Event Pop<11	Event Pop<11	Event Pop<11	Missing	Missing	Missing	Event Pop<11	Event Pop<11	Event Pop<11	Event Pop<11	Event Pop<11	Event Pop<11	Event Pop<11	Event Pop<11	Event Pop<11	33.54	24.68
060024	NCCN	UNIVERSITY OF COLORADO HOSPITAL AUTHORITY	AURORA	CO	West	568	103	CO- DENVER	128	35	Medium	Event Pop<11	Event Pop<11	Event Pop<11	Event Pop<11	Event Pop<11	Event Pop<11	Event Pop<11	Event Pop<11	Event Pop<11	Missing	Missing	Missing	Missing	Missing	Missing	Missing	Missing	Missing	Event Pop<11	Event Pop<11	Event Pop<11	Event Pop<11	Event Pop<11	Event Pop<11	Event Pop<11	Event Pop<11	Event Pop<11	6.52	3.61	11.79	Event Pop<11	Event Pop<11	Event Pop<11	Event Pop<11	Event Pop<11	Event Pop<11	21.86	15.9
070022	NCCN	YALE-NEW HAVEN HOSPITAL	NEW HAVEN	CT	Northeast	874	111	CT- NEW HAVEN	283	49	Low	9.16	6.41	13.08	9.11	6.17	13.45	Event Pop<11	Event Pop<11	Event Pop<11	Event Pop<11	Event Pop<11	Event Pop<11	Event Pop<11	Event Pop<11	Event Pop<11	Event Pop<11	Event Pop<11	Event Pop<11	9.66	6.83	13.65	9.64	6.58	14.14	Event Pop<11	Event Pop<11	Event Pop<11	10.99	7.91	15.26	9.78	6.7	14.29	Event Pop<11	Event Pop<11	Event Pop<11	26.23	21.18
090004	NCI not NCCN	MEDSTAR GEORGETOWN UNIVERSITY HOSPITAL	WASHINGTON	DC	South	535	113	DC- WASHINGTON	78	60	High	Event Pop<11	Event Pop<11	Event Pop<11	Event Pop<11	Event Pop<11	Event Pop<11	Missing	Missing	Missing	Missing	Missing	Missing	Missing	Missing	Missing	Missing	Missing	Missing	Event Pop<11	Event Pop<11	Event Pop<11	Event Pop<11	Event Pop<11	Event Pop<11	Missing	Missing	Missing	Event Pop<11	Event Pop<11	Event Pop<11	Event Pop<11	Event Pop<11	Event Pop<11	Event Pop<11	Event Pop<11	Event Pop<11	38.8	29.83
100151	NCCN	MAYO CLINIC	JACKSONVILLE	FL	South	304	123	FL- JACKSONVILLE	104	15	Low	Event Pop<11	Event Pop<11	Event Pop<11	Event Pop<11	Event Pop<11	Event Pop<11	Event Pop<11	Event Pop<11	Event Pop<11	Missing	Missing	Missing	Missing	Missing	Missing	Missing	Missing	Missing	Event Pop<11	Event Pop<11	Event Pop<11	Event Pop<11	Event Pop<11	Event Pop<11	Event Pop<11	Event Pop<11	Event Pop<11	Event Pop<11	Event Pop<11	Event Pop<11	Event Pop<11	Event Pop<11	Event Pop<11	Event Pop<11	Event Pop<11	Event Pop<11	14.11	8.77
100271	NCCN	H LEE MOFFITT CANCER CENTER & RESEARCH INSTITUTE I	TAMPA	FL	South	206	141	FL- TAMPA	155	24	Low	7.72	4.78	12.46	7.4	4.37	12.55	Event Pop<11	Event Pop<11	Event Pop<11	Missing	Missing	Missing	Missing	Missing	Missing	Missing	Missing	Missing	7.7	4.77	12.43	7.57	4.47	12.83	Event Pop<11	Event Pop<11	Event Pop<11	Event Pop<11	Event Pop<11	Event Pop<11	Event Pop<11	Event Pop<11	Event Pop<11	Event Pop<11	Event Pop<11	Event Pop<11	16.62	11.68
110010	NCI not NCCN	EMORY UNIVERSITY HOSPITAL	ATLANTA	GA	South	661	144	GA- ATLANTA	78	44	High	Event Pop<11	Event Pop<11	Event Pop<11	Event Pop<11	Event Pop<11	Event Pop<11	Event Pop<11	Event Pop<11	Event Pop<11	Missing	Missing	Missing	Missing	Missing	Missing	Missing	Missing	Missing	Event Pop<11	Event Pop<11	Event Pop<11	Event Pop<11	Event Pop<11	Event Pop<11	Event Pop<11	Event Pop<11	Event Pop<11	Event Pop<11	Event Pop<11	Event Pop<11	Event Pop<11	Event Pop<11	Event Pop<11	Event Pop<11	Event Pop<11	Event Pop<11	16.98	11.27
140088	NCI not NCCN	THE UNIVERSITY OF CHICAGO MEDICAL CENTER	CHICAGO	IL	Midwest	633	156	IL- CHICAGO	86	91	High	Event Pop<11	Event Pop<11	Event Pop<11	Event Pop<11	Event Pop<11	Event Pop<11	Event Pop<11	Event Pop<11	Event Pop<11	Event Pop<11	Event Pop<11	Event Pop<11	Missing	Missing	Missing	Event Pop<11	Event Pop<11	Event Pop<11	Event Pop<11	Event Pop<11	Event Pop<11	Event Pop<11	Event Pop<11	Event Pop<11	Event Pop<11	Event Pop<11	Event Pop<11	Event Pop<11	Event Pop<11	Event Pop<11	Event Pop<11	Event Pop<11	Event Pop<11	Event Pop<11	Event Pop<11	Event Pop<11	26.17	19.75
140281	NCCN	NORTHWESTERN MEMORIAL HOSPITAL	CHICAGO	IL	Midwest	773	156	IL- CHICAGO	132	66	High	5.93	3.43	10.24	Event Pop<11	Event Pop<11	Event Pop<11	Event Pop<11	Event Pop<11	Event Pop<11	Missing	Missing	Missing	Missing	Missing	Missing	Missing	Missing	Missing	5.87	3.4	10.14	Event Pop<11	Event Pop<11	Event Pop<11	Event Pop<11	Event Pop<11	Event Pop<11	8.72	5.49	13.87	9.82	5.69	16.94	Event Pop<11	Event Pop<11	Event Pop<11	33	25.99
160058	NCI not NCCN	UNIVERSITY OF IOWA HOSPITAL & CLINICS	IOWA CITY	IA	Midwest	1103	194	IA- IOWA CITY	173	Hospital Pop<11	Low	Event Pop<11	Event Pop<11	Event Pop<11	Event Pop<11	Event Pop<11	Event Pop<11	Event Pop<11	Event Pop<11	Event Pop<11	Missing	Missing	Missing	Missing	Missing	Missing	Missing	Missing	Missing	Event Pop<11	Event Pop<11	Event Pop<11	Event Pop<11	Event Pop<11	Event Pop<11	Event Pop<11	Event Pop<11	Event Pop<11	10.62	6.77	16.67	10.97	6.99	17.22	Missing	Missing	Missing	22.97	16.91
210002	NCI not NCCN	UNIVERSITY OF MARYLAND MEDICAL CENTER	BALTIMORE	MD	South	705	223	MD- BALTIMORE	69	40	High	Event Pop<11	Event Pop<11	Event Pop<11	Event Pop<11	Event Pop<11	Event Pop<11	Event Pop<11	Event Pop<11	Event Pop<11	Missing	Missing	Missing	Missing	Missing	Missing	Missing	Missing	Missing	Event Pop<11	Event Pop<11	Event Pop<11	Event Pop<11	Event Pop<11	Event Pop<11	Event Pop<11	Event Pop<11	Event Pop<11	8.74	4.83	15.8	Event Pop<11	Event Pop<11	Event Pop<11	Event Pop<11	Event Pop<11	Event Pop<11	31.05	22.76
210009	NCCN	JOHNS HOPKINS HOSPITAL, THE	BALTIMORE	MD	South	1025	223	MD- BALTIMORE	177	72	Medium	Event Pop<11	Event Pop<11	Event Pop<11	Event Pop<11	Event Pop<11	Event Pop<11	Missing	Missing	Missing	Event Pop<11	Event Pop<11	Event Pop<11	Event Pop<11	Event Pop<11	Event Pop<11	Event Pop<11	Event Pop<11	Event Pop<11	Event Pop<11	Event Pop<11	Event Pop<11	Event Pop<11	Event Pop<11	Event Pop<11	Event Pop<11	Event Pop<11	Event Pop<11	4.07	2.25	7.36	Event Pop<11	Event Pop<11	Event Pop<11	Event Pop<11	Event Pop<11	Event Pop<11	25.53	20.15
210029	NCCN	JOHNS HOPKINS BAYVIEW MEDICAL CENTER	BALTIMORE	MD	South	315	223	MD- BALTIMORE	73	18	Medium	Event Pop<11	Event Pop<11	Event Pop<11	Event Pop<11	Event Pop<11	Event Pop<11	Missing	Missing	Missing	Missing	Missing	Missing	Missing	Missing	Missing	Missing	Missing	Missing	Event Pop<11	Event Pop<11	Event Pop<11	Event Pop<11	Event Pop<11	Event Pop<11	Missing	Missing	Missing	11.61	6.42	20.99	Event Pop<11	Event Pop<11	Event Pop<11	Event Pop<11	Event Pop<11	Event Pop<11	25.16	16.85
220071	NCCN	MASSACHUSETTS GENERAL HOSPITAL	BOSTON	MA	Northeast	907	227	MA- BOSTON	377	38	Low	Event Pop<11	Event Pop<11	Event Pop<11	Event Pop<11	Event Pop<11	Event Pop<11	Missing	Missing	Missing	Missing	Missing	Missing	Missing	Missing	Missing	Missing	Missing	Missing	Event Pop<11	Event Pop<11	Event Pop<11	Event Pop<11	Event Pop<11	Event Pop<11	Missing	Missing	Missing	7.66	5.38	10.9	7.46	5.14	10.82	Event Pop<11	Event Pop<11	Event Pop<11	30.7	25.71
220162	NCCN	BRIGHAM AND WOMEN'S HOSPITAL	BOSTON	MA	Northeast	27	227	MA- BOSTON	333	44	Low	Event Pop<11	Event Pop<11	Event Pop<11	Event Pop<11	Event Pop<11	Event Pop<11	Event Pop<11	Event Pop<11	Event Pop<11	Missing	Missing	Missing	Missing	Missing	Missing	Missing	Missing	Missing	Event Pop<11	Event Pop<11	Event Pop<11	Event Pop<11	Event Pop<11	Event Pop<11	Event Pop<11	Event Pop<11	Event Pop<11	6.49	4.34	9.69	5.75	3.66	9.03	Event Pop<11	Event Pop<11	Event Pop<11	29.72	24.61
230046	NCCN	UNIVERSITY OF MICHIGAN HEALTH SYSTEM	ANN ARBOR	MI	Midwest	800	232	MI- ANN ARBOR	212	31	Low	4.72	2.79	8	5.42	3.2	9.18	Missing	Missing	Missing	Missing	Missing	Missing	Missing	Missing	Missing	Missing	Missing	Missing	4.71	2.78	7.98	5.54	3.27	9.39	Missing	Missing	Missing	7.46	4.75	11.71	4.91	2.72	8.88	Event Pop<11	Event Pop<11	Event Pop<11	23.78	18.52
230297	NCI not NCCN	KARMANOS CANCER CENTER	DETROIT	MI	Midwest	123	234	MI- DETROIT	36	31	High	Missing	Missing	Missing	Missing	Missing	Missing	Missing	Missing	Missing	Missing	Missing	Missing	Missing	Missing	Missing	Missing	Missing	Missing	Missing	Missing	Missing	Missing	Missing	Missing	Missing	Missing	Missing	Missing	Missing	Missing	Missing	Missing	Missing	Missing	Missing	Missing	20.2	12.17
240010	NCCN	MAYO CLINIC HOSPITAL ROCHESTER	ROCHESTER	MN	Midwest	2059	253	MN- ROCHESTER	207	Hospital Pop<11	Low	Event Pop<11	Event Pop<11	Event Pop<11	Event Pop<11	Event Pop<11	Event Pop<11	Missing	Missing	Missing	Missing	Missing	Missing	Missing	Missing	Missing	Missing	Missing	Missing	Event Pop<11	Event Pop<11	Event Pop<11	Event Pop<11	Event Pop<11	Event Pop<11	Missing	Missing	Missing	5.74	3.26	10.11	5.3	2.93	9.58	Event Pop<11	Event Pop<11	Event Pop<11	28.55	22.14
240080	NCI not NCCN	UNIVERSITY OF MINNESOTA MEDICAL CENTER, FAIRVIEW	MINNEAPOLIS	MN	Midwest	1700	251	MN- MINNEAPOLIS	49	Hospital Pop<11	Low	Missing	Missing	Missing	Missing	Missing	Missing	Missing	Missing	Missing	Missing	Missing	Missing	Missing	Missing	Missing	Missing	Missing	Missing	Missing	Missing	Missing	Missing	Missing	Missing	Missing	Missing	Missing	Event Pop<11	Event Pop<11	Event Pop<11	Event Pop<11	Event Pop<11	Event Pop<11	Event Pop<11	Event Pop<11	Event Pop<11	23.6	14.22
260032	NCCN	BARNES JEWISH HOSPITAL	SAINT LOUIS	MO	Midwest	1737	273	MO- ST LOUIS	272	58	Medium	5.05	3.21	7.95	5.37	3.32	8.67	Event Pop<11	Event Pop<11	Event Pop<11	Event Pop<11	Event Pop<11	Event Pop<11	Missing	Missing	Missing	Event Pop<11	Event Pop<11	Event Pop<11	5.32	3.42	8.27	5.51	3.41	8.89	Event Pop<11	Event Pop<11	Event Pop<11	4.04	2.39	6.82	Event Pop<11	Event Pop<11	Event Pop<11	Event Pop<11	Event Pop<11	Event Pop<11	23.53	18.93
260105	NCCN	SSM HEALTH SAINT LOUIS UNIVERSITY HOSPITAL	SAINT LOUIS	MO	Midwest	356	273	MO- ST LOUIS	42	27	High	Missing	Missing	Missing	Missing	Missing	Missing	Missing	Missing	Missing	Missing	Missing	Missing	Missing	Missing	Missing	Missing	Missing	Missing	Missing	Missing	Missing	Missing	Missing	Missing	Missing	Missing	Missing	Event Pop<11	Event Pop<11	Event Pop<11	Event Pop<11	Event Pop<11	Event Pop<11	Event Pop<11	Event Pop<11	Event Pop<11	18.82	11.34
280013	NCCN	THE NEBRASKA MEDICAL CENTER	OMAHA	NE	Midwest	689	278	NE- OMAHA	101	15	Low	Event Pop<11	Event Pop<11	Event Pop<11	Event Pop<11	Event Pop<11	Event Pop<11	Event Pop<11	Event Pop<11	Event Pop<11	Missing	Missing	Missing	Missing	Missing	Missing	Missing	Missing	Missing	Event Pop<11	Event Pop<11	Event Pop<11	Event Pop<11	Event Pop<11	Event Pop<11	Event Pop<11	Event Pop<11	Event Pop<11	Event Pop<11	Event Pop<11	Event Pop<11	Event Pop<11	Event Pop<11	Event Pop<11	Event Pop<11	Event Pop<11	Event Pop<11	23.16	16.08
300003	NCI not NCCN	MARY HITCHCOCK MEMORIAL HOSPITAL	LEBANON	NH	Northeast	396	281	NH- LEBANON	140	Hospital Pop<11	Low	Event Pop<11	Event Pop<11	Event Pop<11	Event Pop<11	Event Pop<11	Event Pop<11	Missing	Missing	Missing	Event Pop<11	Event Pop<11	Event Pop<11	Event Pop<11	Event Pop<11	Event Pop<11	Missing	Missing	Missing	Event Pop<11	Event Pop<11	Event Pop<11	Event Pop<11	Event Pop<11	Event Pop<11	Missing	Missing	Missing	Event Pop<11	Event Pop<11	Event Pop<11	Event Pop<11	Event Pop<11	Event Pop<11	Missing	Missing	Missing	23.46	16.75
310038	NCI not NCCN	ROBERT WOOD JOHNSON UNIVERSITY HOSPITAL	NEW BRUNSWICK	NJ	Northeast	610	288	NJ- NEW BRUNSWICK	160	48	Medium	7.27	4.5	11.75	8.35	5.01	13.92	Event Pop<11	Event Pop<11	Event Pop<11	Missing	Missing	Missing	Missing	Missing	Missing	Missing	Missing	Missing	7.22	4.47	11.66	8.52	5.11	14.19	Event Pop<11	Event Pop<11	Event Pop<11	9.43	6.07	14.63	Event Pop<11	Event Pop<11	Event Pop<11	Event Pop<11	Event Pop<11	Event Pop<11	33.29	26.31
320001	NCI not NCCN	UNM HOSPITAL	ALBUQUERQUE	NM	West	527	293	NM- ALBUQUERQUE	38	27	High	Event Pop<11	Event Pop<11	Event Pop<11	Event Pop<11	Event Pop<11	Event Pop<11	Missing	Missing	Missing	Missing	Missing	Missing	Missing	Missing	Missing	Missing	Missing	Missing	Event Pop<11	Event Pop<11	Event Pop<11	Event Pop<11	Event Pop<11	Event Pop<11	Missing	Missing	Missing	Event Pop<11	Event Pop<11	Event Pop<11	Event Pop<11	Event Pop<11	Event Pop<11	Missing	Missing	Missing	29.01	18.5
330101	NCI not NCCN	NEW YORK-PRESBYTERIAN HOSPITAL	NEW YORK	NY	Northeast	2262	303	NY- MANHATTAN	321	107	Medium	6.7	4.66	9.63	7.02	4.68	10.53	Event Pop<11	Event Pop<11	Event Pop<11	Event Pop<11	Event Pop<11	Event Pop<11	Missing	Missing	Missing	Event Pop<11	Event Pop<11	Event Pop<11	6.61	4.6	9.49	7.1	4.74	10.65	Event Pop<11	Event Pop<11	Event Pop<11	9.22	6.72	12.64	8.5	5.82	12.42	11.51	6.51	20.34	35.33	30.08
330154	NCCN	MEMORIAL HOSPITAL FOR CANCER AND ALLIED DISEASES	NEW YORK	NY	Northeast	514	303	NY- MANHATTAN	502	131	Medium	2.95	1.92	4.55	3.19	2	5.09	Event Pop<11	Event Pop<11	Event Pop<11	Missing	Missing	Missing	Missing	Missing	Missing	Missing	Missing	Missing	2.93	1.9	4.51	3.25	2.04	5.18	Event Pop<11	Event Pop<11	Event Pop<11	12.53	10.01	15.69	12.75	9.92	16.37	11.78	7.06	19.65	29.99	25.89
330354	NCCN	ROSWELL PARK CANCER INSTITUTE	BUFFALO	NY	Northeast	133	299	NY- BUFFALO	58	Hospital Pop<11	Low	Event Pop<11	Event Pop<11	Event Pop<11	Event Pop<11	Event Pop<11	Event Pop<11	Missing	Missing	Missing	Event Pop<11	Event Pop<11	Event Pop<11	Event Pop<11	Event Pop<11	Event Pop<11	Missing	Missing	Missing	Event Pop<11	Event Pop<11	Event Pop<11	Event Pop<11	Event Pop<11	Event Pop<11	Missing	Missing	Missing	Missing	Missing	Missing	Missing	Missing	Missing	Missing	Missing	Missing	24.57	15.26
340030	NCCN	DUKE UNIVERSITY HOSPITAL	DURHAM	NC	South	1019	312	NC- DURHAM	212	67	Medium	Event Pop<11	Event Pop<11	Event Pop<11	Event Pop<11	Event Pop<11	Event Pop<11	Event Pop<11	Event Pop<11	Event Pop<11	Missing	Missing	Missing	Missing	Missing	Missing	Missing	Missing	Missing	Event Pop<11	Event Pop<11	Event Pop<11	Event Pop<11	Event Pop<11	Event Pop<11	Event Pop<11	Event Pop<11	Event Pop<11	9	6.16	13.15	7.71	4.79	12.42	Event Pop<11	Event Pop<11	Event Pop<11	18.52	14.21
340047	NCI not NCCN	NORTH CAROLINA BAPTIST HOSPITAL	WINSTON-SALEM	NC	South	830	320	NC- WINSTON-SALEM	165	27	Low	Event Pop<11	Event Pop<11	Event Pop<11	Event Pop<11	Event Pop<11	Event Pop<11	Missing	Missing	Missing	Missing	Missing	Missing	Missing	Missing	Missing	Missing	Missing	Missing	Event Pop<11	Event Pop<11	Event Pop<11	Event Pop<11	Event Pop<11	Event Pop<11	Missing	Missing	Missing	5.98	3.4	10.55	Event Pop<11	Event Pop<11	Event Pop<11	Event Pop<11	Event Pop<11	Event Pop<11	21.06	15.61
340061	NCI not NCCN	UNIVERSITY OF NORTH CAROLINA HOSPITAL	CHAPEL HILL	NC	South	724	312	NC- DURHAM	131	37	Medium	Event Pop<11	Event Pop<11	Event Pop<11	Event Pop<11	Event Pop<11	Event Pop<11	Event Pop<11	Event Pop<11	Event Pop<11	Missing	Missing	Missing	Missing	Missing	Missing	Missing	Missing	Missing	Event Pop<11	Event Pop<11	Event Pop<11	Event Pop<11	Event Pop<11	Event Pop<11	Event Pop<11	Event Pop<11	Event Pop<11	6.74	3.82	11.87	8.1	4.48	14.65	Event Pop<11	Event Pop<11	Event Pop<11	26.89	20.25
360085	NCCN	OHIO STATE UNIVERSITY HOSPITALS	COLUMBUS	OH	Midwest	971	329	OH- COLUMBUS	33	11	Medium	Event Pop<11	Event Pop<11	Event Pop<11	Event Pop<11	Event Pop<11	Event Pop<11	Missing	Missing	Missing	Missing	Missing	Missing	Missing	Missing	Missing	Missing	Missing	Missing	Event Pop<11	Event Pop<11	Event Pop<11	Event Pop<11	Event Pop<11	Event Pop<11	Missing	Missing	Missing	Event Pop<11	Event Pop<11	Event Pop<11	Event Pop<11	Event Pop<11	Event Pop<11	Event Pop<11	Event Pop<11	Event Pop<11	31.38	18.91
360137	NCCN	UH CLEVELAND MEDICAL CENTER	CLEVELAND	OH	Midwest	519	328	OH- CLEVELAND	117	47	Medium	Event Pop<11	Event Pop<11	Event Pop<11	Event Pop<11	Event Pop<11	Event Pop<11	Missing	Missing	Missing	Event Pop<11	Event Pop<11	Event Pop<11	Missing	Missing	Missing	Event Pop<11	Event Pop<11	Event Pop<11	Event Pop<11	Event Pop<11	Event Pop<11	Event Pop<11	Event Pop<11	Event Pop<11	Event Pop<11	Event Pop<11	Event Pop<11	7.52	4.36	12.96	Event Pop<11	Event Pop<11	Event Pop<11	Event Pop<11	Event Pop<11	Event Pop<11	13.48	8.95
380009	NCI not NCCN	OHSU HOSPITAL AND CLINICS	PORTLAND	OR	West	560	344	OR- PORTLAND	84	Hospital Pop<11	Low	Event Pop<11	Event Pop<11	Event Pop<11	Event Pop<11	Event Pop<11	Event Pop<11	Missing	Missing	Missing	Missing	Missing	Missing	Missing	Missing	Missing	Missing	Missing	Missing	Event Pop<11	Event Pop<11	Event Pop<11	Event Pop<11	Event Pop<11	Event Pop<11	Missing	Missing	Missing	Event Pop<11	Event Pop<11	Event Pop<11	Event Pop<11	Event Pop<11	Event Pop<11	Event Pop<11	Event Pop<11	Event Pop<11	23.55	15.5
390111	NCI not NCCN	HOSPITAL OF UNIV OF PENNSYLVANIA	PHILADELPHIA	PA	Northeast	599	356	PA- PHILADELPHIA	195	43	Medium	Event Pop<11	Event Pop<11	Event Pop<11	Event Pop<11	Event Pop<11	Event Pop<11	Event Pop<11	Event Pop<11	Event Pop<11	Event Pop<11	Event Pop<11	Event Pop<11	Event Pop<11	Event Pop<11	Event Pop<11	Missing	Missing	Missing	Event Pop<11	Event Pop<11	Event Pop<11	Event Pop<11	Event Pop<11	Event Pop<11	Event Pop<11	Event Pop<11	Event Pop<11	7.06	4.44	11.23	7.67	4.69	12.55	Event Pop<11	Event Pop<11	Event Pop<11	21.21	16.3
390164	NCI not NCCN	UPMC PRESBYTERIAN SHADYSIDE	PITTSBURGH	PA	Northeast	1371	357	PA- PITTSBURGH	174	27	Low	Event Pop<11	Event Pop<11	Event Pop<11	Event Pop<11	Event Pop<11	Event Pop<11	Event Pop<11	Event Pop<11	Event Pop<11	Event Pop<11	Event Pop<11	Event Pop<11	Event Pop<11	Event Pop<11	Event Pop<11	Missing	Missing	Missing	Event Pop<11	Event Pop<11	Event Pop<11	Event Pop<11	Event Pop<11	Event Pop<11	Event Pop<11	Event Pop<11	Event Pop<11	5.92	3.36	10.43	Event Pop<11	Event Pop<11	Event Pop<11	Event Pop<11	Event Pop<11	Event Pop<11	28.06	21.63
390196	NCCN	HOSPITAL OF THE FOX CHASE CANCER CENTER	PHILADELPHIA	PA	Northeast	100	356	PA- PHILADELPHIA	88	25	Medium	Event Pop<11	Event Pop<11	Event Pop<11	Event Pop<11	Event Pop<11	Event Pop<11	Missing	Missing	Missing	Missing	Missing	Missing	Missing	Missing	Missing	Missing	Missing	Missing	Event Pop<11	Event Pop<11	Event Pop<11	Event Pop<11	Event Pop<11	Event Pop<11	Missing	Missing	Missing	Event Pop<11	Event Pop<11	Event Pop<11	Event Pop<11	Event Pop<11	Event Pop<11	Missing	Missing	Missing	24.2	16.59
440039	NCCN	VANDERBILT UNIVERSITY MEDICAL CENTER	NASHVILLE	TN	South	985	380	TN- NASHVILLE	206	14	Low	Event Pop<11	Event Pop<11	Event Pop<11	Event Pop<11	Event Pop<11	Event Pop<11	Missing	Missing	Missing	Missing	Missing	Missing	Missing	Missing	Missing	Missing	Missing	Missing	Event Pop<11	Event Pop<11	Event Pop<11	Event Pop<11	Event Pop<11	Event Pop<11	Missing	Missing	Missing	8.74	5.63	13.57	8.7	5.54	13.65	Event Pop<11	Event Pop<11	Event Pop<11	30.16	23.88
440049	NCCN	METHODIST HEALTHCARE MEMPHIS HOSPITALS	MEMPHIS	TN	South	1537	379	TN- MEMPHIS	185	116	High	4.48	2.59	7.73	5.71	3.16	10.34	Event Pop<11	Event Pop<11	Event Pop<11	Event Pop<11	Event Pop<11	Event Pop<11	Event Pop<11	Event Pop<11	Event Pop<11	Missing	Missing	Missing	4.45	2.58	7.68	5.89	3.25	10.66	Event Pop<11	Event Pop<11	Event Pop<11	8.87	6.15	12.79	8.06	4.86	13.39	12.11	7.14	20.53	24.61	19.69
450044	NCI not NCCN	UT SOUTHWESTERN UNIVERSITY HOSPITAL	DALLAS	TX	South	550	391	TX- DALLAS	96	31	Medium	Event Pop<11	Event Pop<11	Event Pop<11	Event Pop<11	Event Pop<11	Event Pop<11	Event Pop<11	Event Pop<11	Event Pop<11	Missing	Missing	Missing	Missing	Missing	Missing	Missing	Missing	Missing	Event Pop<11	Event Pop<11	Event Pop<11	Event Pop<11	Event Pop<11	Event Pop<11	Event Pop<11	Event Pop<11	Event Pop<11	9.11	5.17	16.05	Event Pop<11	Event Pop<11	Event Pop<11	Event Pop<11	Event Pop<11	Event Pop<11	24.8	17.62
450076	NCCN	UNIVERSITY OF TEXAS M D ANDERSON CANCER CENTER,THE	HOUSTON	TX	South	467	397	TX- HOUSTON	453	173	Medium	4.48	3.23	6.22	4.82	3.33	6.98	Event Pop<11	Event Pop<11	Event Pop<11	Event Pop<11	Event Pop<11	Event Pop<11	Event Pop<11	Event Pop<11	Event Pop<11	Event Pop<11	Event Pop<11	Event Pop<11	4.83	3.52	6.62	5.28	3.69	7.55	Event Pop<11	Event Pop<11	Event Pop<11	13.48	10.94	16.6	12.65	9.83	16.29	16.26	11.21	23.58	29.53	25.74
450193	NCI not NCCN	CHI ST LUKE'S HEALTH BAYLOR COLLEGE OF MEDICINE ME	HOUSTON	TX	South	881	397	TX- HOUSTON	50	22	High	Event Pop<11	Event Pop<11	Event Pop<11	Missing	Missing	Missing	Event Pop<11	Event Pop<11	Event Pop<11	Event Pop<11	Event Pop<11	Event Pop<11	Missing	Missing	Missing	Event Pop<11	Event Pop<11	Event Pop<11	Event Pop<11	Event Pop<11	Event Pop<11	Missing	Missing	Missing	Event Pop<11	Event Pop<11	Event Pop<11	Event Pop<11	Event Pop<11	Event Pop<11	Event Pop<11	Event Pop<11	Event Pop<11	Event Pop<11	Event Pop<11	Event Pop<11	27.19	17.72
460009	NCCN	UNIVERSITY OF UTAH HOSPITALS AND CLINICS	SALT LAKE CITY	UT	West	425	423	UT- SALT LAKE CITY	138	15	Low	Event Pop<11	Event Pop<11	Event Pop<11	Event Pop<11	Event Pop<11	Event Pop<11	Missing	Missing	Missing	Event Pop<11	Event Pop<11	Event Pop<11	Missing	Missing	Missing	Event Pop<11	Event Pop<11	Event Pop<11	Event Pop<11	Event Pop<11	Event Pop<11	Event Pop<11	Event Pop<11	Event Pop<11	Event Pop<11	Event Pop<11	Event Pop<11	Event Pop<11	Event Pop<11	Event Pop<11	Event Pop<11	Event Pop<11	Event Pop<11	Missing	Missing	Missing	24.22	17.46
520098	NCCN	UNIVERSITY OF WI HOSPITALS & CLINICS AUTHORITY	MADISON	WI	Midwest	536	449	WI- MADISON	146	Hospital Pop<11	Low	Event Pop<11	Event Pop<11	Event Pop<11	Event Pop<11	Event Pop<11	Event Pop<11	Missing	Missing	Missing	Missing	Missing	Missing	Missing	Missing	Missing	Missing	Missing	Missing	Event Pop<11	Event Pop<11	Event Pop<11	Event Pop<11	Event Pop<11	Event Pop<11	Missing	Missing	Missing	Event Pop<11	Event Pop<11	Event Pop<11	Event Pop<11	Event Pop<11	Event Pop<11	Missing	Missing	Missing	21.77	15.55
	Total Cancer					.	.		7,867	2,096		5.85	Missing	Missing	6.27	Missing	Missing	Missing	Missing	Missing	Missing	Missing	Missing	Missing	Missing	Missing	Missing	Missing	Missing	5.93	Missing	Missing	6.48	Missing	Missing	Missing	Missing	Missing	8.52	Missing	Missing	9.07	Missing	Missing	12.91	Missing	Missing	25.55	Missing
N = 53
[truncated: 115 more columns]

## Sheet: Legend
Chemo last 14 days	Part B medicare claims using medpar or carrier codes
Rx Chemo last 14 days	Part D medicare claims
Any Chemo last 14 days (Px or Rx)	Combined Part B and D
1+ ER visits last 30 days	patients with more than 1 emergency department visit in the last 30 days of life
Died in hospital	patients who died in the hospials
Hospital Admit last 30 days	patients admitted to the hospital in the last 30 days of life
N HospitalDays last 30 days	average length of stay of hospitalization in the last 30 days of life
ICU Admit last 30 days	patients admitted to the intensive care unit in the last 30 days of life
N ICU Days last 30 days	average length of stay for the intensive care unit
Life Sustaining Tx last 30 days	patients receiving life sustaining treatments (intubation, mechincal ventilation, hemodiaylsis, feeding tube placement)
Hospice last 30 days	patients enrolled in hospice within the last 30 days of life
Hospice last 3 days	patients enrolled in hospice within the last 3 days of life
N Hospice Days last 30 days	average number of days enrolled on hospice in the last 30 days of life
% No Hospice last 6 months	patients admitted to the intensive care unit in the last 6 months of life
10+ MD visits last 6 months	patients who have seen greater than 10 different physicians in the last 6 months
Palliative care codes last 6 months	patients receiving preatments (intubation, mechincal ventilation, hemodiaylsis, feeding tube placement)
Advanced care planning codes last 6 months	patients receiving areatments (intubation, mechincal ventilation, hemodiaylsis, feeding tube placement)
